# Supplementary material for: Adult sedation and analgesia in a resource limited intensive care unit – A Systematic Review and evidence based guideline
Source: Ann Med Surg (Lond). 2021 Apr 30;66:102356. doi: 10.1016/j.amsu.2021.102356 (PMC8138481; doi:10.1016/j.amsu.2021.102356)
Supplement: Multimedia component 2 [file mmc2.zip]

Archive with 1 entries (1 files):
- amsu_102356_AMSTAR.html
